# Supplementary material for: Development, Validation and Application of the Dried Blood Spot Analysis Method for the Determination of Ustekinumab in Patients with Inflammatory Bowel Disease
Source: Pharmaceuticals (Basel). 2025 Aug 24;18(9):1253. doi: 10.3390/ph18091253 (PMC12472599; doi:10.3390/ph18091253)
Supplement: Supplementary file 1 [file pharmaceuticals-18-01253-s001.zip]

Archive with 1 entries (1 files):
- pharmaceuticals-3815275-supplementary.pdf
